# Supplementary material for: Influence of Sex of Stranger on Responses of Shelter Dogs during Canine Behavioral Evaluations
Source: Animals (Basel). 2023 Jul 30;13(15):2461. doi: 10.3390/ani13152461 (PMC10416897; doi:10.3390/ani13152461)
Supplement: Supplementary file 1 [file animals-13-02461-s001.zip]

Archive with 1 entries (1 files):
- animals-2495492-supplementary.xlsx
