# Supplementary material for: Influence of Sex of Stranger on Responses of Shelter Dogs during Canine Behavioral Evaluations
Source: Animals (Basel). 2023 Jul 30;13(15):2461. doi: 10.3390/ani13152461 (PMC10416897; doi:10.3390/ani13152461)
Supplement: Supplementary file 1 [file animals-13-02461-s001.zip › animals-2495492-supplementary.xlsx]

## Sheet: Stranger data through 4-3-23
Dog Name	ID number	Sex of dog (1=male; 2=female)	Repro. status (1=intact; 2=spayed/neutered)	Age (years)	Age class (1, 4 mo to <1 year; 2, 1 year to <8 years; 3, > 8 years)	Date of behavior evaluation	Stranger Test Responses from 1 to 5	Stranger Test (0=no concerning behavior, 1-3; 1=concerning behavior, 4; 2= dangerous behavior, 5)	Name of stranger	Sex of stranger (1=male;2=female)	Name of scribe	Sex of scribe (1=male; 2=female)	Dog from Chihuahua Hoarding case (0=no; 1=yes)	Notes in PetPoint
Tango	30072	1	1	0.42	1	09/12/2021	1	0	Joe	1	Marisha	2	0
Nova	30145	2	1	0.75	1	09/20/2021	1	0	Marisha	2	Marisha	2	0
Hopper	30092	1	1	1	2	09/19/2021	1	0	Emily	2	Marisha	2	0
B.G.	30097	1	1	0.42	1	09/19/2021	1	0	Marisha	2	Marisha	2	0
Freddie	30053	1	1	1.5	2	09/18/2021	1	0	Emily	2	Hannah	2	0
Cassius	30096	1	1	0.42	1	09/18/2021	1	0	Doug	1	Hannah	2	0
Duncan	29617	1	2	3	2	07/07/2021	2	0	Heather	2	Marisha	2	0
Reuben	29680	1	2	5.83	2	02/22/2021	3	0	Heather	2	Marisha	2	0
Gracie	30203	2	2	2	2	10/04/2021	1	0	Carol	2	Marisha	2	0
Viese	30208	2	1	5.5	2	10/05/2021	1	0	Kat	2	Marisha	2	0
Brody	30182	1	2	8	3	09/27/2021	3	0	Heather	2	Marisha	2	0
Jada	29326	2	2	6	2	05/02/2021	1	0	Kat	2	Marisha	2	0
Rory	30093	2	1	2	2	09/19/2021	1	0	Emily	2	Marisha	2	0
Duke	29851	1	2	5	2	08/02/2021	3	0	Marisha	2	Marisha	2	0	Barked then looked for food - ignored person.
Tyson	30274	1	2	9	3	09/12/2021	1	0	Joe	1	Marisha	2	0
Dozer	28939	1	2	7	2	01/13/2021	4	1	Heather	2	Marisha	2	0
Browster	29365	1	2	2	2	05/18/2021	3	0	Heather	2	Marisha	2	0
Sukie aka ivy	29101	2	2	6	2	03/13/2021	1	0	Joe	1	Hannah	2	0
David Leopold IV	29331	1	2	0.75	1	05/03/2021	1	0	Kat	2	Marisha	2	0
Flynn	28986	2	2	0.42	1	01/31/2021	1	0	Tammy	2	Marisha	2	0
Iky	29144	1	2	2	2	03/27/2021	1	0	Emily	2	Hannah	2	0
Frankie	29558	1	2	1	2	06/12/2021	1	0	Joe	1	Hannah	2	0
Cinnamon	28910	2	2	18	3	01/04/2021	1	0	Heather	2	Marisha	2	0
Sage	28918	2	2	4	2	01/09/2021	3	0	Emily	2	Hannah	2	0
Mariah	28930	2	2	10	3	01/10/2021	1	0	Joe	1	Marisha	2	0
Mia	28940	2	1	3	2	01/11/2021	1	0	Heather	2	Marisha	2	0
Coco	28941	2	2	2	2	01/13/2021	1	0	Heather	2	Marisha	2	0
Sky	28942	2	2	1	2	01/12/2021	3	0	Emily	2	Marisha	2	0
Bear	28949	1	1	0.58	1	01/17/2021	1	0	Tammy	2	Marisha	2	0
Gracie	28950	2	1	3	2	01/17/2021	3	0	Joe	1	Marisha	2	0
Alaska	29024	2	2	2	2	01/23/2021	1	0	Joe	1	Hannah	2	0
Ruby	28955	2	2	2	2	01/23/2021	1	0	Joe	1	Hannah	2	0
Sally	28956	2	1	3	2	01/23/2021	1	0	Hannah	2	Hannah	2	0
Alfreda	28958	2	1	2	2	01/23/2021	4	1	Joe	1	Hannah	2	0
Mitchell	28959	1	1	10	3	01/27/2021	2	0	Heather	2	Marisha	2	0
Lacey	28970	2	2	1	2	01/24/2021	2	0	Tanya	2	Marisha	2	0
Leonardo	28973	1	1	2	2	01/31/2021	4	1	Joe	1	Marisha	2	0
Lexi	28988	2	1	2	2	02/06/2021	4	1	Emily	2	Hannah	2	0
Flash	28990	1	1	4	2	02/08/2021	3	0	Heather	2	Marisha	2	0
Edwin	29111	1	2	2	2	02/13/2021	3	0	Joe	1	Hannah	2	0
Oreo	29151	1	2	2	2	03/06/2021	1	0	Emily	2	Hannah	2	0
Mala	29076	2	1	4	2	03/06/2021	3	0	Emily	2	Hannah	2	0
Cassie	29231	2	2	5	2	03/08/2021	1	0	Kat	2	Marisha	2	0
Val	29085	2	1	0.42	1	03/09/2021	1	0	Marisha	2	Marisha	2	0
Cupid	29086	1	1	0.42	1	03/09/2021	2	0	Marisha	2	Marisha	2	0
Riddler	29087	1	2	0.66	1	03/08/2021	1	0	Marisha	2	Marisha	2	0
Jake	29088	1	1	0.5	1	03/16/2021	3	0	Heather	2	Heather	2	0
Mazie	29113	2	2	3	2	03/15/2021	1	0	Carol	2	Marisha	2	0
Princess	29115	2	1	0.92	1	03/17/2021	4	1	Emily	2	Heather	2	0
Amanita	29121	2	1	1	2	03/21/2021	2	0	Kat	2	Marisha	2	0
Tootsie	29183	2	1	0.83	1	03/30/2021	1	0	Kat	2	Marisha	2	0
Meringue	29184	1	1	5	2	03/29/2021	1	0	Kat	2	Marisha	2	0
Custard	29185	1	2	6	2	03/29/2021	2	0	Kat	2	Marisha	2	0
Trippy	29173	2	1	2	2	03/30/2021	1	0	Kat	2	Marisha	2	0
Cain	29273	1	1	3	2	04/03/2021	1	0	Emily	2	Hannah	2	0
Calypso	29217	2	1	2	2	04/11/2021	2	0	Marisha	2	Marisha	2	0
Boudreaux	29218	1	2	3	2	04/03/2021	1	0	Emily	2	Hannah	2	0
Wink	29220	2	1	1	2	04/03/2021	1	0	Emily	2	Hannah	2	0
Iris	29194	2	2	2	2	04/06/2021	1	0	Kat	2	Marisha	2	0
Rosalie	30148	2	2	2	2	04/03/2021	1	0	Emily	2	Hannah	2	0
King	29233	1	2	9	3	04/06/2021	1	0	Kat	2	Marisha	2	0
Pepper	29688	2	1	0.75	1	07/11/2021	5	2	Joe	1	Heather	2	0
Maggie May	29292	2	2	11	3	04/26/2021	1	0	Kat	2	Marisha	2	0
Lola	29294	2	1	0.75	1	04/27/2021	2	0	Kat	2	Marisha	2	0
Goober	29311	2	2	2	2	05/02/2021	5	2	Marisha	2	Marisha	2	0
Neptune	29355	2	1	2	2	05/19/2021	2	0	Heather	2	Marisha	2	0
Annabelle	29360	2	2	7	2	05/16/2021	1	0	Marisha	2	Marisha	2	0
Herbert	29359	1	2	2	2	05/17/2021	1	0	Heather	2	Marisha	2	0
Adriana	29468	2	1	4	2	05/26/2021	4	1	Kat	2	Hannah	2	0
Cassius	29467	1	1	2	2	05/25/2021	2	0	Kat	2	Marisha	2	0
Nellie	29806	2	2	3	2	05/25/2021	1	0	Marisha	2	Marisha	2	0
Barkley	29509	1	1	2	2	06/05/2021	4	1	Emily	2	Hannah	2	0
Truman	29510	1	2	8	3	06/05/2021	3	0	Joe	1	Hannah	2	0
Harriet	29511	2	1	5	2	06/05/2021	1	0	Emily	2	Hannah	2	0
Jessie	29478	1	2	6	2	05/31/2021	1	0	Marisha	2	Marisha	2	0
Tilley	29479	2	1	0.92	1	06/02/2021	1	0	Emily	2	Marisha	2	0
Godiva	29481	2	1	0.42	1	06/02/2021	2	0	Emily	2	Marisha	2	0
Arthur	29492	1	1	2	2	06/07/2021	2	0	Heather	2	Marisha	2	0
Clara	29493	2	1	3	2	06/07/2021	2	0	Marisha	2	Marisha	2	0
Simba	29612	1	1	1	2	06/22/2021	2	0	Heather	2	Marisha	2	0
Kobie	29615	1	2	2	2	06/27/2021	1	0	Joe	1	Marisha	2	0
Jolie	29616	2	1	2	2	06/27/2021	1	0	Marisha	2	Marisha	2	0
Swirl	29618	2	1	1	2	06/26/2021	2	0	Hannah	2	Hannah	2	0
Bastia	29619	1	1	1	2	06/26/2021	1	0	Joe	1	Hannah	2	0
Crickett	29620	2	1	2	2	06/26/2021	1	0	Hannah	2	Hannah	2	0
Chevy	29632	2	1	1	2	06/29/2021	1	0	Kat	2	Marisha	2	0
Sylvia	29634	2	1	3	2	06/29/2021	2	0	Kat	2	Marisha	2	0
Jack	29736	1	2	4	2	07/12/2021	2	0	Colter	1	Heather	2	0
Freya	29710	2	1	3	2	07/13/2021	2	0	Marisha	2	Marisha	2	0
Mystery	29717	2	2	10	3	07/12/2021	2	0	Colter	1	Heather	2	0
Antonia	29720	2	1	1	2	07/18/2021	4	1	Joe	1	Marisha	2	0
Baldr	29725	1	1	2	2	07/20/2021	4	1	Joe	1	Heather	2	0	No aggression; frozen in place; trembling
TJ	29790	1	2	1	2	07/24/2021	1	0	Joe	1	Hannah	2	0
Maggie	29791	2	2	1	2	07/26/2021	1	0	Marisha	2	Marisha	2	0
Xzavon	29792	1	2	0.83	1	07/28/2021	1	0	Heather	2	Heather	2	0
Ramona	29794	2	2	0.5	1	07/28/2021	1	0	Heather	2	Heather	2	0
Erwin	29795	1	2	7	2	08/01/2021	1	0	Marisha	2	Marisha	2	0
Nugget	29796	2	2	0.5	1	07/24/2021	1	0	Joe	1	Hannah	2	0
Bella	29822	2	2	5	2	08/09/2021	4	1	Heather	2	Marisha	2	0
Minnie	29855	2	1	10	3	08/10/2021	2	0	Marisha	2	Marisha	2	0
Charlie	29847	1	1	3	2	08/02/2021	1	0	Marisha	2	Marisha	2	0
Tyrion	29880	1	1	2	2	08/16/2021	3	0	Heather	2	Marisha	2	0
Chase	29881	1	2	2	2	08/16/2021	3	0	Heather	2	Marisha	2	0
Chopper	29893	1	1	2	2	08/18/2021	1	0	Michele	2	Hannah	2	0
Bea	29915	2	1	0.83	1	08/17/2021	2	0	Lena	2	Marisha	2	0
Luna	29937	2	1	2	2	08/21/2021	1	0	Hannah	2	Hannah	2	0
Harley	29972	2	1	4	2	08/28/2021	3	0	Doug	1	Hannah	2	0
Cory	29995	1	2	7	2	09/04/2021	1	0	Emily	2	Hannah	2	0
Molly	30064	2	2	4	2	09/11/2021	1	0	Doug	1	Hannah	2	0
Cash	30071	1	1	0.42	1	09/12/2021	1	0	Sue	2	Marisha	2	0
Milton	30239	1	2	7	2	09/25/2021	1	0	Doug	1	Hannah	2	0
Cadence	30095	2	1	0.42	1	09/18/2021	2	0	Doug	1	Hannah	2	0
Loki	30118	1	1	2	2	09/18/2021	3	0	Doug	1	Hannah	2	0
Rocco	30315	1	2	3	2	10/13/2021	1	0	Kat	2	Hannah	2	0
Tiny	30286	2	1	4	2	10/19/2021	1	0	Kat	2	Marisha	2	0
Elvis	30502	1	2	4	2	12/05/2021	3	0	Julie	2	Marisha	2	0
Daphne	30551	2	2	1	2	11/22/2021	3	0	Joe	1	Heather	2	0
Rory	30438	2	2	2	2	11/22/2021	3	0	Joe	1	Heather	2	0
Ruger	30345	1	1	0.58	1	10/26/2021	1	0	Emily	2	Marisha	2	0
Andre	30356	1	1	0.5	1	11/02/2021	3	0	Heather	2	Hannah	2	0
Dusty	30390	2	1	7	2	11/09/2021	1	0	Marisha	2	Heather	2	0
Peter	30442	1	2	3	2	11/09/2021	1	0	Heather	2	Heather	2	0
Banana	30403	1	1	0.83	1	11/14/2021	3	0	Emily	2	Marisha	2	0
Bug	30487	1	1	3	2	12/13/2021	3	0	Julie	2	Marisha	2	0
Ozzy	30488	1	1	1	2	12/12/2021	5	2	Joe	1	Marisha	2	0	Barking, growling, hackling, hiding behind me while making short dashes out to bark at Joe before retreating. Would not go near Joe when he was sitting in a chair, kneeling, or facing away from Aiden. When Joe offered treats, Aiden would creep up and take them, but retreat as soon as he got the snack. Once the food was gone, he resumed avoiding Joe, although he was quiet until Joe moved, at which…
Dexter	30496	1	2	3	2	12/08/2021	3	0	Heather	2	Hannah	2	0
Penelope	30497	2	1	3	2	12/07/2021	2	0	Hannah	2	Marisha	2	0
Daisy	30536	2	2	2	2	12/18/2021	1	0	Doug	1	Hannah	2	0
Eva	30592	2	2	5	2	01/08/2022	2	0	Joe	1	Hannah	2	0
Jasper	30604	1	1	2	2	01/22/2022	1	0	Doug	1	Hannah	2	0	Friendly greeting, but a little nervous about Doug reaching for him. Tenses and steps back, hackles come up a little. more comfortable if he can close the gap and approach Doug
Pepper	30617	2	1	1	2	01/18/2022	2	0	Emily	2	Marisha	2	0
Lottie	30618	2	2	1	2	01/16/2022	3	0	Joe	1	Marisha	2	0
Buba	30619	1	2	2	2	01/15/2022	3	0	Emily	2	Hannah	2	0	Starts frustration-barking when Emily leaves
Victor	30620	1	2	0.58	1	01/18/2022	1	0	Emily	2	Marisha	2	0
Flea	30666	1	2	2	2	01/16/2022	1	0	Marisha	2	Marisha	2	0
Leeloo	30622	2	2	1	2	01/15/2022	1	0	Emily	2	Hannah	2	0
Luna	30650	2	2	2	2	01/25/2022	1	0	Kat	2	Hannah	2	0
Maud	30652	2	2	8	3	01/30/2022	1	0	Carol	2	Marisha	2	0
Bella	30676	2	1	2	2	02/01/2022	1	0	Kat	2	Marisha	2	0
Teddy Bear	30784	2	2	12	3	03/06/2022	2	0	Carol	2	Marisha	2	0
Ruby	30673	2	1	2	2	02/05/2022	2	0	Emily	2	Hannah	2	0
Bugsy	30674	1	1	1	2	02/05/2022	1	0	Doug	1	Hannah	2	0
Bear	30716	1	2	3	2	02/12/2022	3	0	Doug	1	Hannah	2	0	Barks once as Doug entered, but otherwise seems eager to greet the new person
Royal	30738	1	2	15	3	02/21/2022	3	0	Heather	2	Marisha	2	0
Zara	30726	2	2	4	2	02/14/2022	3	0	Heather	2	Marisha	2	0
Amor	30731	1	1	0.67	1	02/19/2022	3	0	Emily	2	Hannah	2	0	Single alarm bark
Lucy	30743	2	1	2	2	02/22/2022	5	2	Katherine	2	Marisha	2	0
Reyzen	30744	1	2	2	2	02/19/2022	1	0	Emily	2	Hannah	2	0
Coriander	30765	2	2	0.75	1	02/28/2022	1	0	Heather	2	Marisha	2	0
Hazel	30772	2	1	2	2	02/28/2022	1	0	Heather	2	Marisha	2	0	Excited, not calm
Delilah	30777	2	1	0.58	1	03/08/2022	1	0	Kat	2	Marisha	2	0
Brandy	30788	2	1	7	2	03/07/2022	2	0	Heather	2	Marisha	2	0
Mac	30800	1	1	2	2	03/15/2022	3	0	Heather	2	Marisha	2	0	Returned and retested 9-3-22 and scored a 5 (unsafe to allow approach); tested with Heidi; Notes from 9/3 test: Mac was barking, growling, and pulling forward when Hiedi entered. Hiedi quickly retreated away from him, turned sideways for a second, then moved to the door and left. We did not try various introduction strategies.
Ida	30825	2	2	4	2	03/21/2022	3	0	Kat/Samantha	2	Marisha	2	0	Kate with Samantha folowing to observe/in training
Dean	30888	1	1	0.5	1	03/29/2022	2	0	Samantha	2	Marisha	2	0
Castiel	30889	1	1	0.5	1	03/30/2022	2	0	Heather	2	Marisha	2	0
Remi	30916	2	2	4	2	04/04/2022	1	0	Chris	2	Marisha	2	0
Katy	30988	2	2	10	3	05/04/2022	1	0	Heather	2	Marisha	2	0
Damien	31031	1	2	8	3	05/03/2022	1	0	Samantha	2	Marisha	2	0
Rosco	30907	1	1	2	2	04/11/2022	1	0	Heather	2	Marisha	2	0
Roxy	30936	2	2	7	2	04/17/2022	1	0	Julie	2	Marisha	2	0
Poppy	30951	2	1	6	2	04/27/2022	1	0	Samantha	2	Hannah	2	0
Brutus	30970	1	2	8	3	04/19/2022	1	0	Hannah	2	Marisha	2	0
Lychee	30974	2	1	2	2	04/25/2022	4	1	Samantha	2	Marisha	2	0	Initially wary, alarm barks, hesitant approach, sniffs, jumps up, seems curious, but runs away when Samantha reaches towards her. Stays conflicted, curious, but wants to approach from behind and sniff, then retreat. When Samntha started moving around, Lychee retreated to the door. When Samantha started approaching that way, I tried to guide Lychee away, but she became accidentally "cornered", and…
Romeo	30975	1	2	6	2	04/20/2022	1	0	Samantha	2	Maisha	2	0
Boss AKA Curly	31027	2	2	2	2	05/03/2022	1	0	Heather	2	Marisha	2	0
Grey Boy AKA Larry	31028	1	1	1	2	05/03/2022	2	0	Samantha	2	Heather	2	0
White Girl AKA Moe	31029	2	2	1	2	05/03/2022	2	0	Samantha	2	Heather/Marisha	2	0
Buffy	31036	2	1	2	2	05/07/2022	3	0	Emily	2	Hannah	2	0
Carl	31080	1	1	0.83	1	05/08/2022	1	0	Joe	1	Marisha	2	0
Marnie	31043	2	1	0.75	1	05/16/2022	5	2	Joe	1	Marisha	2	0	She wouldn't approach Joe as our stranger, just barked and hid behind me or crawled into my lap. She would eat cheese if he tossed it to her and she could reach it while staying in contact with me, but wouldn't take it from his hand or walk away from me to get it.
Chloe	31118	2	1	5	2	05/21/2022	2	0	Doug	1	Hannah	2	0	Nervous, leans away from Doug and towards me when he is approaching her, but once he stops and lets her approach him, she starts soliciting petting quickly and leans on him.
Sid	31141	2	2	4	2	05/21/2022	2	0	Emily	2	Hannah	2	0
JuJu	31554	2	2	5	2	07/27/2022	3	0	Emily	2	Hannah	2	0
Winnie	31206	2	2	0.58	1	06/01/2022	1	0	Heather	2	Marisha	2	0
Danni	31214	2	2	0.67	1	06/01/2022	1	0	Emily	2	Marisha	2	0
Ava	31151	2	1	2	2	05/31/2022	2	0	Emily	2	Marisha	2	0
JR	31266	1	2	9	3	06/14/2022	4	1	Sam	2	Marisha	2	1	No barking or growling, but spends most of the meet hiding behind me. Creeps up to sniff Samantha, but stays in a low posture and is tense. After a moment of sniffing, he ran back and hid again.
Bear	31267	1	2	3	2	06/08/2022	4	1	Emily	2	Hannah	2	1	No growling/barking, but hides behind me and very hesitant to interact. Will creep up and sniff Emily, but retreats if she moves or talks to him
Ghost Pepper	31268	2	2	3	2	06/08/2022	2	0	Emily	2	Hannah	2	1
Luna	31269	2	2	6	2	06/08/2022	1	0	Emily	2	Hannah	2	1
Envy	31314	2	1	2	2	06/14/2022	3	0	Samantha	2	Marisha	2	0
Prince	31324	1	2	7	2	06/18/2022	5	2	Doug	1	Hannah	2	1	No aggression, but is completely shut down and frozen. Doesn't move except when Doug reaches for him and Prince turns away and tries to hide even more.
Thumper	31325	1	2	3	2	06/18/2022	5	2	Doug	1	Hannah	2	1	No aggression, complete avoidance. Hid under my arm in my lap, shaking, wouldn't look at Doug. When I put him down on the floor, he immediately started trying to climb me to get back into my lap. Eventually looks over at Doug, but still shaking and unwilling to interact. When Doug reaches towards him in my lap, he freezes and purses his lips enough to cause his whiskers to stand out. Possible pre…
CoCo Bear	31326	1	2	6	2	06/21/2022	5	2	Heather	2	Heather	2	1	No aggression, but Coco Bear hides behind a chair, hunched, fearful posture. will not come out with coaxing
Lucy	31351	2	2	3	2	06/20/2022	4	1	Sam	2	Marisha	2	0	Growling, low alarm barks, stays in place and keeps glancing back at me. Once Samantha offered treats, Lucy would approach and take them. Continued to flinch each time Samantha moved towards her, one low growl after the second treat. Sniffed Samantha cautiously, then retreated, and repeated this a couple times.
Luna	31352	2	1	3	2	07/09/2022	3	0	Emily	2	Hannah	2	0
Deamon	31379	1	2	5	2	07/05/2022	4	1	Samantha	2	Marisha	2	1	No aggression, just sitting hunched against the wall, shaking. When Samantha approached and offered a hand, he moved a couple steps towards to sniff her, then retreated. When she tried offering her hand again, he turned away, wide-eyed, and raised one of his paws.
Thor	31410	1	1	1	2	07/05/2022	1	0	Emily	2	Marisha	2	0	overexcited, jumping, mouthing, muzzle-punching
Midnight	31449	1	2	4	2	07/10/2022	5	2	Joe	1	Marisha	2	1	No aggression, but Midnight remains hunched behind the chair, looks away when Joe talks to him.
Buster	31450	1	1	1	2	07/09/2022	4	1	Emily	2	Hannah	2	1	No aggression, but hides behind me. Creeps over to sniff Emily once, but otherwise hides and trembles.
Peanut	31451	1	1	0.67	1	07/09/2022	2	0	Emily	2	Hannah	2	1
Apollo	31478	1	1	0.67	1	07/16/2022	2	0	Samantha	2	Hannah	2	0
Gingles	31500	1	2	9	3	07/18/2022	5	2	Samantha	2	Heather	2	1	No aggression, but completely shut down. Turns head to look at Samantha briefly, but then cowers in place even more. Too scared to move.
Frosty	31501	1	2	4	2	07/18/2022	5	2	Samantha	2	Heather	2	1	No aggression, but frozen in fear with complete avoidance. When Samantha approaches, he slowly turns away, hides face, hunched, frightened body posture.
Lobo	31502	1	2	5	2	07/18/2022	5	2	Samantha	2	Heather	2	1	No aggression, but completely shut down and frozen in fear. Air-sniffs in Samantha's direction once, otherwise stays in a small, cowering lump and shakes.
Eeyore	31521	1	1	2	2	07/25/2022	5	2	Heather	2	Heather	2	0
Sassenach	31544	2	2	2	2	07/25/2022	1	0	Heather	2	Heather	2	0
Ivory	31568	2	2	7	2	07/30/2022	5	2	Emily	2	Hannah	2	1	No aggression, but completely shut down. Curled into a ball on the floor, trembling, won't move. Turns head and makes eye contact when Emily talks to her, but when Emily offered a hand or foot to sniff, Ivory turned away.
Ciara	31569	2	2	5	2	07/30/2022	5	2	Doug	1	Hannah	2	1	No aggression, but completely shut down and avoiding Doug. Curled into a trembling ball, turns away when Doug offers his hand.
Sugar	31570	2	1	4	2	07/30/2022	5	2	Doug	1	Hannah	2	1	No aggression, but very shut down and frightened. Stayed hunched on the floor when Doug entered and approached, but when he got close, Sugar moved away. Allowed a little touch on her neck, but was very tense, leaning away from him.
Diablo	31658	1	2	11	3	08/13/2022	5	2	Heidi	2	Hannah	2	1	No aggression shown, but frozen in place, shaking, turns head away when Hiedi comes closer, retreats slightly toward the hiding spot under a chair.
Joy Joy	31659	2	2	8	3	08/15/2022	5	2	Samantha	2	Marisha	2	1	No aggression, but extremely shut down. Cowering on the floor, shaking. Watches Samantha when she is at a distance, but when she came close, JoyJoy turned away and retreated a few steps
Marigold	31684	2	1	2	2	08/17/2022	3	0	Heather	2	Hannah	2	0
Merle	31730	1	2	5	2	08/22/2022	1	0	Heather	2	Marisha	2	0
Midge	31610	2	2	11	3	08/13/2022	4	1	Doug	1	Hannah	2	1	No aggression or defensive behavior, but tense, half-frozen. Moves away when Doug initially tries to engage with her. Allows touch, but flinches at first.
Kismet	31760	2	1	10	3	08/24/2022	1	0	Heather	2	Marisha	2	0
Domino	31766	2	1	2	2	08/29/2022	1	0	Karen	2	Marisha	2	0
Zelda	31767	2	1	2	2	08/29/2022	3	0	Heather	2	Marisha	2	0
Gus	31734	1	2	2	2	08/24/2022	1	0	Heather	2	Marisha	2	0
Brisbane	31834	1	2	4	2	09/07/2022	3	0	Heather	2	Marisha	2	0	After greeting her and jumping up a couple times, Brisbane went to the door and was asking to leave.
Khaos	31838	1	1	1	2	09/10/2022	4	1	Emily	2	Hannah	2	0
Norman	31542	1	1	2	2	08/03/2022	1	0	Heather	2	Hannah	2	0	Friendly brief greeting, more interested in reclaiming and playing with his toy again.
Olivia	31620	2	2	2	2	08/15/2022	3	0	Heather	2	Marisha	2	0
Gris	31605	1	2	2	2	08/09/2022	4	1	Samantha	2	Heather	2	0
Chi Chi	31611	2	2	8	3	08/10/2022	5	2	Samantha	2	Abby	2	1	No aggression but too scared to move. When Samantha approached her and offered a hand, Chi Chi leaned away, wide-eyed.
Pee Wee	31612	1	2	9	3	08/08/2022	5	2	Heidi	2	Marisha	2	1	No aggression, but completely shut down, cowering. When Hiedi knelt a couple feet away and offered her hand, Pee Wee turned away and tensed up even further.
Angel	31657	2	2	11	3	08/16/2022	2	0	Samantha	2	Marisha	2	1
Noel	31660	2	2	10	3	08/13/2022	5	2	Heidi	2	Hannah	2	1	No aggression, just frozen in place while shaking. When Hiedi got close, Noel turned, ran away from her, and climbed into my lap, where she continued to shake.
Christine Waguleria	31669	2	1	1	2	08/16/2022	3	0	Samantha	2	Marisha	2	0
Rodrigo	31726	1	1	0.42	1	08/22/2022	3	0	Chris	2	Marisha	2	0
Ace	31839	1	1	1	2	09/12/2022	4	1	Samantha	2	Marisha	2	0
Laika	31877	2	2	3	2	09/10/2022	1	0	Heidi	2	Hannah	2	0
Alberta	31874	2	1	3	2	09/12/2022	1	0	Samantha	2	Marisha	2	0
Piper	31905	2	2	0.58	1	09/14/2022	1	0	Heather	2	Hannah	2	0
Kami	31906	2	2	6	2	09/14/2022	1	0	Samantha	2	Hannah	2	0
Isla	31977	2	1	2	2	09/20/2022	4	1	Emily	2	Heather	2	0	Isla is extremely reactive, barking, growling, lunging, when Emily enters and approaches. When Emily is sitting and not looking at her, Isla will cautiously approach and sniff Emily, but talking, moving, or looking at her will cause Isla to start barking and pacing again.
Zeus	31953	1	1	2	2	09/20/2022	1	0	Heather	2	Heather	2	0
Lola	31975	2	1	2	2	09/27/2022	3	0	Heather	2	Heather	2	0
Digger	32015	1	1	2	2	10/04/2022	1	0	Emily	2	Hannah	2	0
Sully	32062	2	2	0.67	1	10/10/2022	3	0	Joe	1	Marisha	2	0
Bambi	31377	2	2	6	2	07/01/2022	5	2	Samantha	2	Hannah	2	1	Stood behind chair; No aggression.
Little Girl	31378	2	2	10	3	07/01/2022	2	0	Samantha	2	Heather	2	1	Nervous about stranger; not friendly upon solicitation but stood next to Samantha.
Bear	32127	1	2	2	2	10/18/2022	3	0	Sandy	2	Marisha	2	0
Kenzi	32156	2	1	3	2	10/24/2022	5	2	Chris S.	2	Marisha	2	0	Would not go anywhere near Chris S. as our stranger. She barked, growled, hackled, and retreated, where she stayed growling for another minute even when it was clear Chris was staying seated and not going to approach. She lay down, and stopped growling, but would not look at Chris or eat cheese she tossed.
Baby	31974	2	2	9	3	10/03/2022	3	0	Joe	1	Marisha	2	0
Barley	32157	1	1	0.5	1	10/29/2022	2	0	Doug	1	Hannah	2	0
Molly	32171	2	2	13	3	11/09/2022	1	0	Samantha	2	Hannah	2	0
CB	32251	2	1	0.83	1	11/12/2022	2	0	Doug	1	Hannah	2	0
Buddy	32059	1	1	0.92	1	10/08/2022	1	0	Emily	2	Hannah	2	0
Hades	32065	1	2	0.83	1	10/18/2022	2	0	Emily	2	Marisha	2	0
Strawberry	32224	2	1	1	2	11/14/2022	1	0	Heidi	2	Heather	2	0
Sesame	32276	1	2	5	2	11/14/2022	1	0	Heidi	2	Heather	2	0
CoCo	32280	1	1	2	2	11/15/2022	5	2	Samantha	2	Marisha	2	0	Coco is frozen in place, but when Samantha gets close he cowers, softly growls, hackles up, slinks away.
George	32309	1	1	2	2	11/27/2022	1	0	Heidi	2	Marisha	2	0
Mary	32356	2	1	5	2	12/06/2022	1	0	Heather	2	Marisha	2	0
Violet	32403	2	1	0.5	1	12/06/2022	1	0	Heather	2	Marisha	2	0
King	32417	1	1	0.58	1	12/17/2022	3	0	Doug	1	Hannah	2	0
Scooch	32379	1	2	0.83	1	12/13/2022	1	0	Heather	2	Marisha	2	0
Alphonse	32329	1	1	1	2	01/03/2023	1	0	Emily	2	Marisha	2	0
Dolly Parton	32443	2	2	2	2	01/04/2023	3	0	Doug	1	Heather	2	0
Kafu Solomon	32378	1	2	0.5	1	12/11/2022	3	0	Joe	1	Marisha	2	0
Pepperoni	32380	2	2	3	2	12/11/2022	2	0	Marisha	2	Marisha	2	0
Buddy	32482	1	2	2	2	01/23/2023	4	1	Samantha	2	Marisha	2	0	Tensing up, approaching hesitantly and briefly, and barked at her once.
Miles	32516	1	1	2	2	01/03/2023	1	0	Karen	2	Marisha	2	0
Queen	32533	2	1	2	2	01/09/2023	1	0	Joe	1	Marisha	2	0
Banjo	32466	2	2	9	3	01/10/2023	1	0	Emily	2	Marisha	2	0
Kingston	32490	2	1	2	2	01/17/2023	1	0	Doug	1	Marisha	2	0
Echo	32491	2	1	2	2	01/21/2023	1	0	Doug	1	Hannah	2	0
Lady	32509	2	1	0.42	1	01/24/2023	2	0	Samantha	2	Marisha	2	0
Sterling	32515	2	1	6	2	01/28/2023	3	0	Emily	2	Hannah	2	0
Raikou	32557	1	2	3.5	2	02/07/2023	1	0	Emily	2	Marisha	2	0
Alice	32532	2	2	7.5	2	02/14/2023	1	0	Carol	2	Marisha	2	0
Hazel	32601	2	1	0.58	1	02/15/2023	1	0	Emily	2	Hannah	2	0
Olivia	32564	2	1	0.83	1	02/12/2023	1	0	Marisha	2	Marisha	2	0
Calley	32566	2	2	2	2	02/11/2023	1	0	Emily	2	Hannah	2	0
Vanna	32565	2	2	0.75	1	02/15/2023	5	2	Doug	1	Hannah	2	0	Will not approach stranger; hiding; single small alarm bark as Doug approaches, then flees to hide beside Hannah. Won't go anywhere else, including to me. Shaking and continues to hide for the entire time Doug is present, and a couple minutes afterwards.
Scrappy	32719	1	2	13	3	03/22/2023	1	0	Jim	1	Heather	2	0
Zooey	32720	2	1	8	3	03/25/2023	1	0	Katy	2	Hannah	2	0
Audrey	32534	2	1	6	2	02/04/2023	3	0	Emily	2	Hannah	2	0
Boggle	32547	1	2	8	3	02/07/2023	1	0	Emily	2	Marisha	2	0
Cher	32567	2	1	2	2	02/13/2023	1	0	Sue	2	Marisha	2	0
Lucy	32666	2	2	0.75	1	02/12/2023	1	0	David	2	Marisha	2	0
Bronco	32745	1	1	2	2	03/28/2023	1	0	Kelsey	2	Marisha	2	0
Debbie	32661	2	2	1	2	02/11/2023	1	0	Sue	2	Marisha	2	0
Cora	32739	2	1	4	2	02/26/2023	3	0	Joe	1	Marisha	2	0
Groucho	32606	1	2	1	2	02/20/2023	1	0	Samantha	2	Marisha	2	0
Ziggy	32643	1	2	6	2	03/04/2023	1	0	Emily	2	Hannah	2	0
Red	32738	1	2	2	2	03/21/2023	1	0	Emily	2	Marisha	2	0
Dahlia	32722	2	1	1	2	04/02/2023	1	0	Joe	1	Marisha	2	0
Mollie Mae	32724	2	2	1	2	04/02/2023	3	0	Joe	1	Marisha	2	0
Molly	32725	2	2	0.75	1	03/26/2023	1	0	Joe	1	Marisha	2	0
Clover	32726	2	2	1	2	03/29/2023	1	0	Emily	2	Hannah	2	0
